# Supplementary material for: Genome-Wide Identification and Characterization of Ammonium Transporter (AMT) Genes in Chlamydomonas reinhardtii
Source: Genes (Basel). 2024 Jul 31;15(8):1002. doi: 10.3390/genes15081002 (PMC11353525; doi:10.3390/genes15081002)
Supplement: Supplementary file 1 [file genes-15-01002-s001.zip]

Archive with 1 entries (1 files):
- genes-3116362-supplementary.pdf
